# Supplementary material for: Discovery of Novel Biphenyl Carboxylic Acid Derivatives as Potent URAT1 Inhibitors
Source: Molecules. 2023 Nov 3;28(21):7415. doi: 10.3390/molecules28217415 (PMC10648204; doi:10.3390/molecules28217415)
Supplement: Supplementary file 1 [file molecules-28-07415-s001.zip]

Archive with 1 entries (1 files):
- molecules-2690179-supplementary.pdf
